# Supplementary material for: The tradition algorithm approach underestimates the prevalence of serodiagnosis of syphilis in HIV-infected individuals
Source: PLoS Negl Trop Dis. 2017 Jul 20;11(7):e0005758. doi: 10.1371/journal.pntd.0005758 (PMC5538742; doi:10.1371/journal.pntd.0005758)
Supplement: S1 File — (XLSX) [file pntd.0005758.s003.xlsx]

## Sheet: Sheet2 (2)
name（anonymized）	AIDS stage	age	ethnicity	gender	HIV transmission route	TPPA	TP-ELISA	TRUST
1	Yes	31	Other	Male	Others	N	N	P
2	No	50	Other	Male	Heterosexual	N	N	N
3	No	32	Other	Male	Others	N	N	N
4	No	26	Other	Male	Others	N	N	N
5	No	30	Other	Male	Others	N	N	N
6	No	27	Other	Male	Others	N	N	N
7	No	23	Other	Male	Others	N	N	N
8	Yes	36	Other	Male	Others	N	N	N
9	No	24	Other	Male	Others	N	N	N
10	No	19	Other	Male	Others	P	P	P
11	No	36	Other	Male	Others	N	N	N
12	No	33	Other	Male	Others	N	N	N
13	No	21	Han	Male	MSM	N	N	N
14	No	46	Han	Male	Heterosexual	N	N	N
15	No	26	Han	Male	MSM	N	N	N
16	No	33	Other	Male	Others	N	N	N
17	No	39	Han	Male	MSM	N	N	P
18	No	33	Other	Male	Heterosexual	N	N	N
19	No	36	Han	Male	Heterosexual	N	N	N
20	No	21	Other	Male	Others	N	N	N
21	No	37	Han	Female	Heterosexual	P	P	N
22	Yes	43	Han	Female	Heterosexual	N	N	N
23	No	34	Han	Male	Heterosexual	P	P	N
24	No	48	Han	Male	Heterosexual	P	P	P
25	No	40	Han	Female	Heterosexual	N	N	N
26	Yes	27	Han	Male	MSM	N	N	N
27	No	43	Han	Female	Heterosexual	P	P	P
28	Yes	47	Han	Male	Heterosexual	N	N	P
29	Yes	36	Han	Male	Heterosexual	P	P	N
30	No	37	Han	Male	Heterosexual	N	N	P
31	Yes	47	Han	Male	Heterosexual	N	N	N
32	No	56	Han	Male	MSM	N	N	P
33	Yes	42	Han	Male	Others	N	N	N
34	Yes	51	Han	Male	Heterosexual	N	N	N
35	Yes	39	Han	Male	MSM	N	N	N
36	No	26	Han	Male	Heterosexual	P	P	P
37	No	40	Han	Male	Heterosexual	N	N	N
38	No	23	Han	Male	Heterosexual	P	P	P
39	No	42	Han	Female	Heterosexual	N	N	N
40	Yes	29	Han	Male	Heterosexual	N	N	N
41	No	30	Han	Male	MSM	N	P	N
42	No	42	Han	Male	MSM	N	N	N
43	Yes	51	Han	Male	Heterosexual	P	P	P
44	Yes	60	Han	Female	Heterosexual	P	P	P
45	Yes	43	Han	Male	MSM	N	N	N
46	Yes	34	Han	Male	Heterosexual	P	P	N
47	No	70	Han	Male	Heterosexual	N	N	N
48	No	37	Other	Male	MSM	N	N	N
49	Yes	49	Han	Male	Heterosexual	N	N	N
50	No	59	Han	Male	Heterosexual	N	N	N
51	No	42	Han	Male	Heterosexual	N	N	N
52	Yes	57	Han	Male	Heterosexual	N	N	N
53	No	28	Han	Male	Heterosexual	N	N	N
54	Yes	55	Han	Male	MSM	P	P	N
55	No	45	Han	Male	Heterosexual	N	N	N
56	Yes	32	Han	Male	Heterosexual	N	N	N
57	No	37	Han	Male	Heterosexual	P	P	P
58	Yes	62	Han	Female	Heterosexual	N	N	N
59	No	51	Han	Male	Heterosexual	N	N	N
60	No	34	Han	Male	Heterosexual	N	N	N
61	No	33	Han	Male	MSM	N	N	N
62	No	47	Han	Female	Heterosexual	N	N	N
63	No	42	Han	Male	Heterosexual	N	N	N
64	No	33	Han	Male	Heterosexual	N	N	N
65	No	44	Han	Male	Heterosexual	N	N	N
66	Yes	26	Han	Female	Heterosexual	N	N	N
67	No	37	Han	Male	MSM	N	N	N
68	Yes	67	Han	Male	Heterosexual	N	N	N
69	No	32	Han	Male	Others	N	N	N
70	Yes	35	Han	Male	Heterosexual	N	N	N
71	Yes	48	Han	Male	Heterosexual	P	P	N
72	No	64	Han	Female	Heterosexual	N	N	N
73	No	52	Han	Male	Heterosexual	P	P	N
74	No	25	Han	Male	MSM	N	N	N
75	Yes	35	Han	Male	Heterosexual	N	N	N
76	Yes	27	Han	Male	MSM	N	N	N
77	No	34	Han	Male	Heterosexual	N	N	N
78	No	56	Han	Female	Others	N	N	N
79	No	29	Han	Male	MSM	N	N	N
80	No	42	Han	Male	Heterosexual	N	N	N
81	Yes	49	Han	Female	Heterosexual	P	P	N
82	Yes	70	Han	Female	Heterosexual	N	N	N
83	Yes	58	Han	Male	Heterosexual	P	P	N
84	No	57	Han	Male	MSM	N	N	N
85	No	33	Han	Male	Heterosexual	N	N	N
86	No	43	Han	Male	Others	N	N	N
87	No	33	Han	Male	Heterosexual	N	N	N
88	No	46	Han	Male	Others	N	N	N
89	Yes	67	Han	Male	Heterosexual	N	N	N
90	No	39	Han	Male	Others	N	N	N
91	Yes	50	Han	Female	Heterosexual	P	P	P
92	No	28	Han	Male	Heterosexual	N	N	N
93	Yes	33	Han	Male	MSM	P	P	P
94	Yes	43	Han	Male	Heterosexual	N	N	P
95	No	28	Other	Male	Others	N	N	N
96	No	70	Han	Male	Heterosexual	N	N	N
97	No	25	Han	Male	Heterosexual	N	N	N
98	No	44	Han	Male	Others	N	N	N
99	Yes	40	Other	Male	Heterosexual	N	N	N
100	No	67	Han	Male	MSM	N	N	N
101	Yes	71	Han	Male	Heterosexual	N	N	N
102	No	29	Han	Male	Heterosexual	N	N	N
103	No	36	Han	Male	Heterosexual	P	P	P
104	No	47	Han	Male	Others	N	N	N
105	Yes	50	Han	Male	Heterosexual	P	P	P
106	Yes	74	Han	Male	Heterosexual	N	N	N
107	No	25	Han	Male	Heterosexual	N	N	N
108	Yes	31	Han	Male	MSM	P	P	P
109	No	52	Han	Female	Heterosexual	N	N	P
110	Yes	28	Han	Male	Heterosexual	N	N	N
111	Yes	19	Han	Female	Others	N	N	N
112	Yes	39	Han	Male	MSM	N	P	N
113	Yes	50	Han	Male	Heterosexual	P	P	N
114	No	22	Other	Male	Others	N	N	P
115	No	39	Han	Male	Heterosexual	P	P	P
116	Yes	30	Han	Female	Heterosexual	N	N	N
117	No	34	Han	Male	MSM	N	N	N
118	No	42	Han	Male	Heterosexual	P	P	P
119	No	43	Han	Male	Heterosexual	N	N	N
120	Yes	49	Han	Male	Heterosexual	N	N	N
121	No	33	Han	Male	Heterosexual	N	N	N
122	No	27	Han	Male	Heterosexual	N	N	N
123	Yes	50	Han	Male	MSM	N	N	N
124	No	34	Han	Male	MSM	P	P	P
125	No	38	Han	Male	Heterosexual	P	P	N
126	No	23	Han	Male	Heterosexual	N	N	N
127	No	53	Han	Male	Heterosexual	P	P	N
128	No	21	Han	Male	Heterosexual	N	N	N
129	Yes	54	Han	Female	Heterosexual	N	N	N
130	No	42	Han	Male	MSM	N	N	N
131	No	33	Han	Male	Heterosexual	N	N	N
132	No	21	Han	Male	MSM	P	P	P
133	No	53	Han	Male	Others	P	P	N
134	No	53	Han	Male	Heterosexual	N	N	N
135	No	26	Han	Male	MSM	N	N	N
136	No	33	Other	Male	Heterosexual	N	N	N
137	Yes	34	Han	Male	MSM	N	N	N
138	Yes	66	Han	Female	Heterosexual	N	N	N
139	Yes	41	Han	Male	Heterosexual	N	N	N
140	Yes	56	Han	Male	Heterosexual	P	P	N
141	No	25	Han	Male	Heterosexual	P	P	P
142	No	46	Han	Male	Heterosexual	N	N	N
143	No	48	Han	Male	MSM	N	N	N
144	No	40	Han	Male	Heterosexual	N	N	N
145	No	62	Han	Male	Heterosexual	N	N	P
146	No	33	Han	Female	Others	P	P	P
147	No	47	Han	Male	MSM	N	N	N
148	Yes	34	Han	Male	MSM	N	N	N
149	Yes	50	Han	Female	Heterosexual	P	P	N
150	Yes	43	Han	Male	Heterosexual	N	N	N
151	Yes	44	Han	Male	Heterosexual	N	N	N
152	Yes	33	Han	Female	Others	P	P	P
153	No	53	Han	Male	Heterosexual	N	N	N
154	Yes	35	Han	Male	Heterosexual	P	P	P
155	No	52	Han	Male	Heterosexual	N	N	N
156	No	40	Han	Male	MSM	P	P	P
157	No	30	Han	Male	MSM	N	N	N
158	No	21	Other	Male	Others	N	N	N
159	No	46	Other	Male	Others	P	P	P
160	Yes	59	Han	Male	Heterosexual	N	N	N
161	No	67	Han	Male	Heterosexual	N	N	N
162	No	44	Han	Male	Heterosexual	N	N	N
163	No	31	Han	Male	MSM	P	P	P
164	No	29	Han	Female	Heterosexual	N	N	N
165	No	46	Han	Male	Heterosexual	N	N	N
166	No	30	Han	Female	Heterosexual	N	N	N
167	Yes	32	Han	Female	Heterosexual	N	N	N
168	No	26	Han	Male	MSM	P	P	P
169	No	30	Han	Male	Heterosexual	N	N	N
170	Yes	44	Han	Female	Heterosexual	N	N	N
171	Yes	49	Han	Female	Others	N	N	N
172	No	18	Han	Female	Heterosexual	N	N	N
173	No	60	Han	Female	Heterosexual	N	N	N
174	No	51	Han	Male	Heterosexual	N	N	N
175	No	24	Han	Male	Heterosexual	P	P	P
176	No	52	Han	Male	Others	P	P	N
177	No	25	Han	Male	Heterosexual	N	N	N
178	No	44	Han	Male	MSM	N	N	P
179	Yes	43	Han	Male	Heterosexual	P	P	P
180	No	34	Other	Male	Heterosexual	N	N	N
181	Yes	42	Han	Female	Heterosexual	N	N	N
182	No	30	Han	Male	MSM	N	N	N
183	Yes	42	Han	Male	MSM	P	P	P
184	No	64	Han	Male	Heterosexual	N	N	N
185	Yes	66	Han	Male	Heterosexual	N	N	N
186	Unknown	46	Other	Male	Heterosexual	N	N	N
187	Yes	36	Han	Male	Heterosexual	N	N	N
188	Yes	32	Han	Female	Heterosexual	N	N	N
189	No	34	Han	Male	MSM	N	N	N
190	No	37	Other	Female	Others	N	N	N
191	Yes	54	Han	Female	Heterosexual	N	N	N
192	No	29	Han	Male	MSM	N	N	N
193	Yes	32	Han	Female	Heterosexual	N	N	N
194	Yes	33	Han	Male	Heterosexual	N	N	N
195	No	28	Han	Male	MSM	N	N	N
196	No	57	Han	Female	Heterosexual	N	N	N
197	No	46	Han	Female	Heterosexual	N	N	N
198	No	27	Han	Male	MSM	P	P	P
199	Yes	48	Han	Male	MSM	N	N	N
200	No	33	Han	Male	Heterosexual	P	P	N
201	No	44	Han	Male	MSM	N	N	N
202	No	24	Han	Male	Heterosexual	N	N	N
203	No	41	Han	Male	MSM	N	N	N
204	No	31	Han	Male	Heterosexual	P	P	P
205	Yes	44	Han	Male	MSM	P	P	N
206	No	31	Han	Male	Others	N	N	N
207	Yes	40	Han	Female	Heterosexual	P	P	N
208	No	20	Han	Male	MSM	N	N	N
209	No	37	Han	Female	Others	N	N	N
210	Yes	25	Han	Male	Heterosexual	N	N	N
211	No	32	Han	Male	Others	N	N	N
212	No	24	Other	Male	MSM	N	N	N
213	No	36	Han	Female	Heterosexual	P	P	N
214	Yes	25	Han	Male	Heterosexual	P	P	P
215	No	35	Han	Male	MSM	N	N	N
216	No	43	Han	Female	Heterosexual	N	N	N
217	No	28	Other	Male	Others	N	N	N
218	No	41	Other	Male	Others	N	N	N
219	No	30	Other	Male	Others	N	N	N
220	No	33	Other	Male	Others	N	N	N
221	No	32	Other	Male	Others	N	N	N
222	No	32	Other	Male	Others	N	N	N
223	No	43	Han	Male	Heterosexual	N	N	N
224	No	30	Other	Male	Others	N	N	N
225	Yes	54	Han	Male	MSM	N	P	P
226	Yes	39	Han	Male	Others	N	N	N
227	Yes	48	Han	Male	Others	N	N	N
228	No	50	Han	Male	Heterosexual	N	N	N
229	Yes	77	Han	Male	Heterosexual	N	N	N
230	Yes	33	Han	Male	MSM	P	P	P
231	No	32	Han	Male	Heterosexual	N	N	N
232	No	42	Han	Male	MSM	P	P	P
233	Yes	59	Han	Male	Heterosexual	N	N	N
234	No	24	Han	Female	Heterosexual	N	N	N
235	Yes	56	Han	Female	Heterosexual	N	N	P
236	No	42	Han	Male	Others	P	P	P
237	No	34	Han	Male	Heterosexual	P	P	N
238	Yes	48	Other	Female	Heterosexual	N	N	N
239	Yes	72	Han	Male	Heterosexual	N	N	N
240	No	67	Han	Male	Heterosexual	P	P	P
241	Yes	44	Han	Male	MSM	N	N	N
242	No	45	Han	Male	Heterosexual	N	N	N
243	No	21	Han	Male	MSM	N	N	N
244	Yes	50	Han	Male	Heterosexual	N	N	N
245	Yes	32	Han	Female	Heterosexual	N	N	N
246	Yes	53	Han	Male	Heterosexual	P	P	N
247	No	37	Han	Male	Others	N	N	N
248	No	23	Han	Male	MSM	N	N	N
249	No	48	Han	Male	Others	N	N	N
250	Yes	60	Han	Male	Heterosexual	N	N	N
251	Yes	50	Han	Male	Heterosexual	N	N	N
252	No	53	Han	Male	MSM	P	P	P
253	No	25	Other	Male	Others	N	N	N
254	Yes	38	Other	Male	Heterosexual	N	N	N
255	No	33	Han	Male	MSM	N	N	N
256	Yes	27	Han	Male	MSM	P	P	P
257	No	38	Other	Male	Others	N	N	N
258	Yes	33	Other	Male	MSM	N	N	N
259	No	35	Han	Male	Heterosexual	N	N	N
260	No	33	Han	Male	MSM	N	P	P
261	Yes	44	Han	Female	Others	P	P	N
262	Yes	44	Han	Male	MSM	P	P	N
263	Yes	30	Han	Male	MSM	P	P	P
264	Yes	47	Han	Male	Others	P	P	P
265	No	25	Han	Male	MSM	N	N	N
266	No	71	Han	Male	Heterosexual	N	N	N
267	No	41	Han	Male	Others	N	N	N
268	Yes	35	Han	Male	Heterosexual	N	N	N
269	Yes	35	Other	Male	Heterosexual	N	N	N
270	No	38	Han	Male	MSM	P	P	P
271	No	27	Han	Male	MSM	P	P	N
272	No	29	Han	Male	MSM	N	N	N
273	No	38	Han	Male	Others	N	N	N
274	No	31	Han	Female	Heterosexual	N	N	N
275	Yes	33	Han	Male	MSM	N	N	N
276	No	39	Han	Male	Others	N	N	N
277	No	23	Han	Male	MSM	P	P	N
278	No	28	Han	Male	Heterosexual	N	N	N
279	No	33	Han	Male	MSM	P	P	P
280	No	38	Han	Female	Others	P	P	N
281	Yes	81	Han	Male	Others	N	N	N
282	Yes	44	Han	Female	Heterosexual	P	P	P
283	No	47	Han	Male	Heterosexual	N	N	N
284	No	57	Han	Male	Heterosexual	P	P	P
285	Yes	47	Han	Male	MSM	P	P	P
286	No	62	Han	Female	Heterosexual	N	N	N
287	No	42	Han	Male	Heterosexual	N	N	P
288	No	38	Han	Male	Heterosexual	P	P	N
289	No	22	Han	Male	MSM	N	N	N
290	No	33	Han	Male	Others	P	P	N
291	Yes	45	Han	Male	Heterosexual	N	N	N
292	Yes	51	Han	Male	Heterosexual	N	N	N
293	Yes	33	Han	Male	Heterosexual	N	N	N
294	No	30	Han	Male	Heterosexual	N	N	N
295	No	44	Han	Male	Heterosexual	N	N	N
296	Yes	46	Han	Female	Heterosexual	P	P	N
297	No	31	Han	Male	Heterosexual	N	N	N
298	No	40	Han	Male	MSM	P	P	P
299	No	59	Han	Female	Heterosexual	N	N	N
300	Yes	47	Han	Female	Heterosexual	P	P	P
301	Yes	25	Han	Female	Heterosexual	N	N	N
302	No	33	Han	Male	Others	N	N	N
303	No	40	Han	Male	Heterosexual	N	N	N
304	No	29	Han	Male	MSM	N	N	N
305	No	33	Han	Male	Others	N	N	N
306	Yes	38	Other	Male	MSM	P	P	N
307	Yes	68	Han	Female	Others	N	N	N
308	No	57	Han	Female	Heterosexual	P	P	N
309	No	24	Han	Male	MSM	N	N	N
310	No	39	Han	Male	Others	N	N	N
311	No	42	Han	Male	Heterosexual	N	N	N
312	Yes	42	Han	Male	Heterosexual	N	N	N
313	No	42	Han	Male	MSM	N	N	N
314	No	45	Han	Male	Heterosexual	N	N	P
315	No	44	Han	Female	Heterosexual	N	N	N
316	No	32	Han	Male	MSM	N	P	N
317	No	36	Han	Male	Others	N	N	N
318	Yes	44	Han	Female	Heterosexual	N	N	N
319	Yes	34	Han	Male	Heterosexual	P	P	N
320	Yes	39	Han	Male	MSM	P	P	P
321	Yes	33	Han	Male	Heterosexual	N	N	N
322	No	35	Han	Male	Others	N	N	N
323	Yes	33	Han	Male	MSM	N	N	N
324	No	48	Han	Male	MSM	P	P	N
325	No	28	Han	Male	Heterosexual	N	N	P
326	Yes	51	Han	Male	Heterosexual	N	N	N
327	Yes	44	Han	Male	Heterosexual	N	N	N
328	Yes	30	Han	Male	Heterosexual	N	N	N
329	No	32	Han	Female	Heterosexual	N	N	N
330	Yes	25	Han	Male	MSM	P	P	P
331	Yes	42	Han	Male	Heterosexual	N	N	N
332	No	36	Han	Male	Heterosexual	N	N	N
333	Yes	50	Han	Male	MSM	N	N	N
334	No	27	Han	Male	MSM	N	N	N
335	Yes	27	Han	Male	MSM	P	P	N
336	Yes	25	Han	Male	MSM	P	P	P
337	Yes	47	Han	Male	Heterosexual	P	P	P
338	No	40	Han	Male	Others	N	N	N
339	No	44	Han	Male	Heterosexual	N	N	N
340	No	49	Han	Male	MSM	N	N	N
341	No	37	Han	Male	Others	N	N	N
342	No	22	Han	Female	Heterosexual	N	N	N
343	No	68	Other	Male	Heterosexual	P	P	P
344	Yes	54	Han	Female	Heterosexual	N	N	N
345	No	59	Han	Male	Heterosexual	N	N	N
346	No	32	Han	Male	MSM	N	N	N
347	Yes	23	Other	Female	Heterosexual	N	N	N
348	Yes	51	Han	Male	MSM	P	P	N
349	No	41	Han	Male	Heterosexual	N	N	N
350	Yes	27	Han	Male	MSM	N	N	N
351	No	28	Han	Male	MSM	P	P	N
352	No	33	Other	Male	Others	N	N	N
353	No	34	Other	Male	Others	N	N	N
354	No	43	Han	Male	MSM	N	N	N
355	No	29	Han	Male	MSM	P	P	P
356	Yes	54	Han	Male	Heterosexual	P	P	P
357	No	52	Han	Male	Heterosexual	N	N	N
358	Yes	71	Han	Male	Heterosexual	N	N	N
359	No	39	Han	Male	Heterosexual	N	N	N
360	No	47	Han	Male	MSM	P	P	P
361	Yes	39	Other	Male	Heterosexual	N	N	N
362	Yes	36	Han	Female	Heterosexual	N	P	N
363	No	30	Other	Female	Heterosexual	N	N	N
364	Yes	80	Han	Male	Heterosexual	N	N	N
365	Yes	45	Han	Male	Heterosexual	P	P	P
366	No	34	Han	Male	MSM	N	N	N
367	No	39	Other	Male	Heterosexual	N	N	N
368	Yes	60	Han	Male	Heterosexual	N	N	P
369	Yes	48	Han	Female	Heterosexual	N	N	N
370	No	32	Other	Male	Heterosexual	N	N	N
371	No	34	Han	Female	Heterosexual	N	N	N
372	No	33	Other	Male	Heterosexual	N	P	N
373	No	47	Han	Female	Heterosexual	N	N	N
374	No	31	Other	Male	Heterosexual	N	N	N
375	Yes	50	Han	Male	Heterosexual	N	N	N
376	No	27	Han	Male	MSM	N	N	N
377	No	34	Han	Male	MSM	P	P	N
378	No	25	Han	Male	Heterosexual	P	P	N
379	No	68	Han	Male	Heterosexual	N	N	N
380	Yes	27	Other	Male	Others	N	N	N
381	No	69	Han	Male	Heterosexual	N	N	P
382	No	30	Other	Male	Heterosexual	N	N	P
383	Yes	61	Han	Female	Heterosexual	N	N	N
384	Yes	49	Han	Male	Heterosexual	N	N	N
385	Yes	34	Other	Male	Others	N	N	N
386	No	34	Other	Female	Heterosexual	N	N	N
387	No	35	Han	Male	Heterosexual	N	N	N
388	Yes	66	Han	Female	Heterosexual	N	N	N
389	No	41	Other	Male	Others	N	N	N
390	No	30	Han	Male	Heterosexual	N	N	N
391	Yes	45	Han	Female	Others	N	N	N
392	No	33	Han	Male	Heterosexual	N	N	N
393	Yes	33	Han	Female	Heterosexual	N	N	N
394	No	48	Han	Male	Others	P	P	N
395	Yes	39	Other	Male	Others	N	N	N
396	No	32	Han	Female	Others	N	N	N
397	Yes	46	Han	Male	Heterosexual	N	N	N
398	No	33	Han	Male	Heterosexual	N	N	N
399	No	31	Other	Male	Others	N	N	N
400	No	32	Han	Male	Others	N	N	N
401	Yes	36	Han	Female	Heterosexual	P	P	N
402	No	39	Han	Male	MSM	N	N	N
403	Yes	34	Han	Female	Heterosexual	P	P	N
404	Yes	33	Han	Female	Heterosexual	N	N	N
405	No	23	Han	Male	MSM	N	N	N
406	No	36	Han	Male	MSM	P	P	P
407	Yes	62	Han	Female	Heterosexual	N	N	N
408	No	37	Han	Male	Heterosexual	P	P	N
409	No	55	Han	Female	Heterosexual	N	N	N
410	Yes	31	Han	Male	Heterosexual	P	P	N
411	No	43	Han	Male	MSM	N	N	N
412	No	64	Han	Female	Heterosexual	N	N	N
413	Yes	34	Han	Female	Heterosexual	N	N	N
414	No	28	Han	Male	Heterosexual	N	N	N
415	No	42	Other	Male	Heterosexual	N	N	N
416	Yes	36	Han	Male	Heterosexual	P	P	N
417	No	48	Han	Female	Heterosexual	N	N	N
418	Yes	66	Han	Male	Heterosexual	N	N	N
419	No	37	Han	Male	MSM	N	N	N
420	Yes	46	Han	Female	Heterosexual	P	P	N
421	Yes	46	Han	Male	MSM	N	N	N
422	No	20	Other	Female	Heterosexual	N	N	N
423	No	39	Han	Male	Heterosexual	N	N	N
424	No	44	Han	Male	MSM	P	P	P
425	No	49	Han	Male	Heterosexual	N	N	N
426	No	27	Han	Male	Heterosexual	N	P	N
427	Yes	50	Han	Female	Heterosexual	N	N	N
428	Yes	44	Han	Female	Heterosexual	N	N	N
429	No	25	Han	Male	MSM	P	P	P
430	Yes	34	Han	Female	Others	N	N	N
431	No	38	Han	Female	Heterosexual	N	N	N
432	No	45	Han	Male	Heterosexual	N	N	P
433	No	21	Other	Male	Others	N	N	N
434	No	34	Other	Male	Heterosexual	N	N	N
435	Yes	45	Han	Male	Heterosexual	N	N	N
436	No	29	Han	Male	Heterosexual	P	P	P
437	Yes	50	Han	Male	Heterosexual	N	N	N
438	No	38	Other	Male	Others	N	N	N
439	No	70	Han	Male	Heterosexual	N	N	N
440	Yes	51	Han	Male	Heterosexual	N	N	N
441	Yes	74	Han	Male	Heterosexual	N	N	N
442	No	63	Han	Female	Heterosexual	N	N	N
443	No	36	Other	Female	Others	N	N	N
444	No	45	Other	Male	Others	N	N	N
445	No	34	Other	Male	Others	N	N	N
446	Yes	30	Other	Male	Heterosexual	N	N	N
447	No	62	Han	Male	Heterosexual	N	N	N
448	No	21	Han	Male	MSM	N	N	N
449	No	34	Han	Male	Heterosexual	P	P	N
450	Yes	37	Han	Male	MSM	N	N	N
451	No	45	Han	Male	Heterosexual	N	N	N
452	Yes	26	Han	Male	Others	N	N	N
453	Yes	33	Han	Male	MSM	N	N	N
454	Yes	50	Han	Male	Heterosexual	N	N	N
455	Yes	30	Han	Male	MSM	N	N	N
456	No	34	Han	Male	Heterosexual	N	N	N
457	No	42	Han	Male	Heterosexual	N	N	N
458	No	21	Han	Male	MSM	N	N	N
459	No	46	Han	Male	MSM	N	N	N
460	Yes	42	Han	Male	Heterosexual	N	N	N
461	No	24	Han	Male	Heterosexual	P	P	P
462	Yes	41	Han	Male	MSM	N	N	N
463	No	26	Han	Male	MSM	N	N	N
464	No	36	Han	Male	Heterosexual	P	P	P
465	No	29	Han	Male	MSM	N	N	N
466	No	23	Han	Male	MSM	P	P	N
467	Yes	64	Han	Male	Heterosexual	P	P	P
468	Yes	77	Han	Male	Heterosexual	P	P	N
469	No	50	Han	Male	MSM	P	P	P
470	No	28	Han	Male	MSM	P	P	P
471	Yes	56	Han	Male	Heterosexual	N	N	N
472	Yes	51	Han	Male	MSM	N	N	N
473	Yes	43	Han	Male	Heterosexual	N	N	P
474	No	29	Han	Male	MSM	P	P	P
475	Yes	60	Han	Male	Heterosexual	N	N	P
476	No	62	Han	Male	Heterosexual	N	N	N
477	No	20	Han	Female	Heterosexual	P	P	P
478	No	49	Han	Male	MSM	P	P	N
479	Yes	48	Han	Male	Heterosexual	N	N	N
480	No	66	Han	Female	Heterosexual	P	P	P
481	No	42	Other	Male	Others	N	N	N
482	No	31	Han	Male	MSM	P	P	P
483	No	65	Han	Female	Heterosexual	N	N	N
484	No	34	Han	Male	MSM	N	N	N
485	Yes	56	Han	Male	MSM	N	N	N
486	No	19	Han	Male	Heterosexual	N	N	N
487	Yes	36	Han	Male	MSM	N	N	N
488	Yes	39	Han	Male	MSM	P	P	P
489	No	34	Han	Male	Heterosexual	N	N	N
490	No	26	Han	Male	MSM	P	P	P
491	No	45	Han	Male	Heterosexual	N	N	N
492	Yes	37	Han	Male	Heterosexual	N	N	N
493	No	40	Other	Male	Heterosexual	P	P	N
494	No	27	Other	Male	Others	N	N	N
495	No	30	Han	Male	MSM	P	P	P
496	Yes	30	Han	Male	Heterosexual	N	N	N
497	Yes	33	Han	Female	Heterosexual	N	N	N
498	No	49	Han	Male	Heterosexual	P	P	P
499	No	50	Han	Male	Heterosexual	N	N	N
500	Yes	59	Han	Female	Heterosexual	N	N	N
501	Yes	48	Han	Female	Heterosexual	N	N	N
502	Yes	76	Han	Male	Heterosexual	N	N	N
503	Yes	32	Han	Male	MSM	N	N	N
504	Yes	24	Han	Male	Heterosexual	N	N	N
505	No	41	Han	Female	Heterosexual	N	P	N
506	No	54	Han	Female	Heterosexual	N	N	N
507	No	58	Han	Male	Heterosexual	N	N	N
508	No	29	Han	Male	Heterosexual	N	N	N
509	No	34	Other	Male	MSM	N	N	N
510	No	36	Other	Male	Others	P	P	P
511	No	69	Han	Male	Heterosexual	N	N	N
512	Yes	33	Other	Male	Others	N	N	N
513	No	35	Han	Female	Heterosexual	N	N	N
514	Yes	41	Other	Male	Others	N	N	N
515	No	19	Han	Male	MSM	N	N	N
516	No	45	Han	Male	Others	N	N	N
517	No	36	Han	Male	Others	N	N	N
518	Yes	66	Han	Male	Heterosexual	P	P	P
519	No	39	Han	Male	Heterosexual	N	N	N
520	No	55	Han	Male	MSM	N	N	N
521	No	75	Han	Female	Heterosexual	N	N	P
522	No	56	Han	Male	Heterosexual	N	N	N
523	No	27	Han	Male	MSM	P	P	P
524	Yes	38	Han	Male	MSM	P	P	N
525	Yes	47	Han	Male	Heterosexual	N	N	N
526	No	51	Han	Male	Heterosexual	N	N	N
527	Yes	28	Other	Female	Heterosexual	N	N	N
528	No	32	Other	Male	Others	N	N	N
529	No	31	Han	Male	MSM	N	N	N
530	Yes	25	Han	Male	Heterosexual	N	N	N
531	No	33	Han	Male	MSM	N	N	N
532	No	34	Other	Female	Heterosexual	P	P	N
533	Yes	38	Han	Male	MSM	N	N	N
534	Yes	43	Han	Male	MSM	P	P	P
535	Yes	49	Han	Male	Heterosexual	P	P	N
536	No	20	Other	Male	Others	N	N	N
537	Yes	40	Han	Male	Heterosexual	N	N	N
538	No	22	Han	Male	Heterosexual	P	P	P
539	No	38	Han	Male	MSM	P	P	N
540	No	39	Han	Male	Heterosexual	N	N	N
541	No	31	Han	Male	MSM	N	N	N
542	Yes	25	Han	Male	MSM	N	N	N
543	No	51	Han	Male	Heterosexual	N	N	P
544	No	35	Han	Male	Heterosexual	N	N	N
545	Yes	37	Han	Male	Others	N	N	N
546	Yes	54	Han	Male	Heterosexual	P	P	N
547	Yes	39	Han	Male	MSM	N	N	N
548	No	27	Han	Female	Others	P	P	N
549	No	41	Han	Female	Heterosexual	P	P	P
550	Yes	51	Han	Male	Heterosexual	N	N	N
551	No	46	Han	Male	Heterosexual	N	N	N
552	No	28	Other	Male	Heterosexual	N	N	N
553	Yes	57	Han	Male	Heterosexual	N	N	N
554	No	22	Han	Male	Heterosexual	N	N	N
555	No	37	Han	Male	MSM	P	P	N
556	Yes	46	Han	Male	Heterosexual	N	N	N
557	Yes	61	Han	Male	Heterosexual	N	N	N
558	Yes	60	Han	Male	Heterosexual	N	N	N
559	Yes	38	Han	Male	Others	N	N	N
560	Yes	60	Han	Male	Heterosexual	N	N	N
561	No	38	Han	Female	Heterosexual	N	P	N
562	No	39	Han	Male	Others	P	P	P
563	No	41	Han	Female	Heterosexual	N	N	N
564	Yes	51	Han	Male	Heterosexual	P	P	N
565	No	31	Han	Female	Heterosexual	P	P	P
566	Yes	32	Han	Male	Others	N	N	N
567	No	18	Han	Male	MSM	N	N	N
568	No	43	Han	Female	Others	N	N	N
569	Yes	45	Han	Male	MSM	P	P	P
570	No	58	Han	Male	Heterosexual	N	N	N
571	No	51	Han	Male	Heterosexual	N	N	N
572	Yes	68	Han	Male	Heterosexual	P	P	N
573	No	30	Han	Female	Heterosexual	N	N	N
574	Yes	60	Han	Male	MSM	N	N	N
575	No	38	Han	Male	Heterosexual	P	P	P
576	No	24	Han	Male	MSM	N	N	N
577	Yes	58	Han	Male	MSM	N	N	N
578	Yes	38	Han	Female	Others	P	P	P
579	No	38	Han	Male	MSM	P	P	N
580	No	39	Other	Male	Heterosexual	N	N	N
581	No	53	Han	Male	Heterosexual	N	N	N
582	Yes	44	Han	Female	Heterosexual	P	P	N
583	Yes	37	Han	Male	Heterosexual	N	N	N
584	No	28	Other	Male	Heterosexual	N	N	N
585	No	31	Han	Male	Heterosexual	P	P	P
586	No	41	Han	Male	Heterosexual	N	N	N
587	Yes	58	Han	Male	Heterosexual	N	N	N
588	No	32	Other	Female	Heterosexual	N	N	P
589	Yes	38	Other	Male	Heterosexual	N	N	N
590	Yes	37	Han	Male	Heterosexual	N	N	P
591	Yes	37	Han	Male	Heterosexual	N	N	N
592	No	47	Other	Male	Heterosexual	P	P	P
593	Yes	42	Han	Male	Heterosexual	N	N	N
594	Yes	29	Other	Male	Heterosexual	N	N	N
595	Yes	48	Han	Male	Heterosexual	N	P	N
596	No	17	Han	Male	MSM	N	N	N
597	No	24	Han	Male	MSM	N	N	N
598	No	26	Han	Male	MSM	N	N	N
599	No	27	Han	Male	Heterosexual	P	P	P
600	Yes	42	Han	Female	Heterosexual	N	N	P
601	No	31	Han	Male	Heterosexual	N	N	P
602	Yes	47	Han	Male	MSM	N	N	N
603	Yes	44	Han	Male	Heterosexual	N	N	N
604	No	47	Han	Male	Heterosexual	N	N	N
605	Yes	57	Han	Male	Heterosexual	N	N	N
606	No	31	Han	Male	Heterosexual	N	N	N
607	Yes	55	Han	Male	MSM	N	N	N
608	Yes	44	Han	Male	Heterosexual	N	N	N
609	No	18	Han	Male	Heterosexual	N	N	N
610	No	25	Han	Male	MSM	P	P	N
611	Yes	34	Han	Male	MSM	N	N	N
612	No	39	Han	Male	Heterosexual	N	N	N
613	No	44	Han	Male	Heterosexual	N	N	N
614	No	35	Han	Male	MSM	P	P	N
615	No	32	Han	Male	Others	N	N	N
616	Yes	48	Other	Male	Others	N	N	N
617	No	34	Other	Male	Heterosexual	N	N	N
618	Yes	21	Han	Male	MSM	N	N	N
619	Yes	31	Han	Female	Heterosexual	N	N	N
620	Yes	45	Han	Male	MSM	P	P	N
621	No	37	Han	Male	Heterosexual	P	P	P
622	Yes	34	Other	Female	Heterosexual	P	P	N
623	No	22	Other	Male	Heterosexual	P	P	P
624	Yes	46	Han	Male	Others	N	N	N
625	Yes	30	Han	Male	MSM	P	P	N
626	No	26	Other	Male	Heterosexual	P	P	P
627	No	66	Han	Female	Heterosexual	N	N	P
628	Yes	43	Han	Female	Heterosexual	N	N	N
629	No	19	Han	Male	MSM	N	N	P
630	No	21	Han	Male	MSM	N	N	N
631	No	42	Other	Male	Heterosexual	N	N	N
632	Yes	33	Han	Male	Heterosexual	N	N	P
633	No	28	Other	Male	Others	P	P	P
634	No	51	Han	Female	Heterosexual	N	N	N
635	No	44	Han	Male	MSM	N	N	N
636	No	46	Han	Male	Heterosexual	N	N	N
637	Yes	53	Han	Male	MSM	N	N	N
638	Yes	32	Han	Female	Heterosexual	N	N	N
639	No	37	Han	Male	Others	N	N	N
640	Yes	32	Han	Female	Heterosexual	N	N	N
641	No	42	Han	Male	Heterosexual	N	N	N
642	No	40	Han	Male	Others	N	N	N
643	No	42	Han	Male	Heterosexual	N	N	N
644	Yes	44	Han	Male	Heterosexual	N	N	N
645	No	48	Han	Female	Heterosexual	P	P	P
646	Yes	60	Han	Female	Heterosexual	P	P	P
647	Yes	33	Han	Male	Heterosexual	P	P	N
648	Yes	43	Han	Male	Heterosexual	P	P	P
649	Yes	48	Han	Female	Heterosexual	N	N	P
650	No	18	Other	Male	Others	N	N	N
651	Yes	51	Han	Male	Heterosexual	N	N	N
652	No	50	Han	Male	Others	N	N	N
653	No	38	Han	Female	Others	N	N	N
654	Yes	38	Han	Male	MSM	N	N	N
655	No	27	Han	Male	MSM	P	P	N
656	Yes	47	Han	Male	Heterosexual	N	N	N
657	Yes	46	Han	Male	Heterosexual	N	N	N
658	No	33	Other	Male	Heterosexual	N	N	N
659	No	26	Han	Male	MSM	N	N	N
660	Yes	41	Han	Male	Heterosexual	N	N	N
661	No	31	Other	Male	Heterosexual	N	N	N
662	Yes	64	Han	Male	Heterosexual	N	P	N
663	No	46	Han	Male	Heterosexual	N	N	N
664	No	40	Han	Male	Heterosexual	N	N	N
665	No	47	Han	Male	Heterosexual	N	N	N
666	Yes	38	Han	Male	Others	N	N	N
667	No	42	Han	Male	Others	N	N	N
668	Yes	51	Han	Male	Heterosexual	N	N	N
669	No	43	Han	Male	Heterosexual	N	N	N
670	No	55	Han	Male	Heterosexual	N	N	N
671	No	47	Other	Male	Others	N	N	N
672	No	47	Han	Male	Heterosexual	N	N	N
673	Yes	34	Han	Male	Heterosexual	N	N	N
674	No	44	Han	Female	Heterosexual	P	P	P
675	No	38	Han	Female	Heterosexual	N	N	N
676	No	55	Han	Male	MSM	P	P	N
677	No	54	Han	Female	Heterosexual	N	N	N
678	No	43	Han	Male	Others	N	N	N
679	No	53	Han	Male	MSM	N	N	N
680	Yes	47	Han	Female	Heterosexual	N	N	N
681	No	35	Han	Male	MSM	P	P	N
682	Yes	46	Han	Male	Heterosexual	N	N	N
683	No	52	Han	Male	Heterosexual	N	N	N
684	Yes	51	Han	Male	MSM	P	P	N
685	Yes	26	Han	Male	MSM	N	N	N
686	No	41	Han	Male	Heterosexual	N	N	N
687	No	55	Han	Male	Heterosexual	P	P	N
688	Yes	42	Han	Male	Heterosexual	N	N	N
689	No	62	Han	Male	Heterosexual	P	P	P
690	No	32	Other	Male	Heterosexual	N	N	N
691	No	31	Han	Male	Heterosexual	N	N	N
692	No	54	Han	Male	MSM	N	N	N
693	Yes	34	Han	Male	Others	N	N	P
694	No	66	Han	Female	Heterosexual	N	N	N
695	No	38	Other	Female	Heterosexual	N	N	P
696	No	36	Other	Male	Heterosexual	P	P	N
697	Yes	55	Han	Male	MSM	P	P	P
698	No	27	Han	Male	Heterosexual	N	N	N
699	No	55	Han	Male	Heterosexual	P	P	N
700	Yes	52	Han	Male	Heterosexual	N	N	N
701	Yes	53	Han	Male	Heterosexual	N	N	N
702	No	32	Other	Male	Others	N	N	N
703	No	36	Other	Male	Others	N	N	N
704	No	24	Han	Male	MSM	P	P	P
705	No	34	Han	Female	Heterosexual	N	N	N
706	No	33	Han	Male	MSM	N	N	N
707	No	62	Han	Female	Heterosexual	N	N	N
708	No	59	Han	Female	Heterosexual	N	N	N
709	No	39	Han	Male	Others	N	N	N
710	No	27	Han	Female	Others	N	N	P
711	Yes	34	Other	Male	Heterosexual	N	N	N
712	No	24	Han	Female	Heterosexual	P	P	N
713	Yes	29	Other	Male	Heterosexual	N	N	N
714	Yes	45	Han	Male	Heterosexual	N	N	N
715	No	37	Other	Male	MSM	P	P	P
716	No	22	Han	Female	Heterosexual	N	N	N
717	Yes	60	Han	Male	MSM	P	P	N
718	Yes	58	Han	Male	MSM	P	P	P
719	Yes	41	Han	Male	Heterosexual	N	N	N
720	No	53	Han	Female	Heterosexual	N	N	N
721	No	36	Han	Male	MSM	N	N	N
722	Yes	53	Han	Male	MSM	N	N	N
723	Yes	59	Han	Male	Heterosexual	N	P	N
724	Yes	39	Han	Male	MSM	N	N	N
725	No	51	Han	Male	MSM	N	N	N
726	No	34	Han	Female	Heterosexual	P	P	N
727	Yes	34	Han	Female	Others	N	N	N
728	No	42	Han	Male	MSM	P	P	P
729	Yes	40	Han	Male	Heterosexual	N	N	N
730	No	32	Han	Male	Heterosexual	N	N	N
731	Yes	70	Han	Male	Heterosexual	N	N	N
732	No	22	Other	Male	Others	N	N	N
733	No	30	Han	Male	Others	N	N	N
734	No	58	Han	Female	Heterosexual	N	N	N
735	No	28	Han	Male	MSM	N	N	N
736	Yes	45	Han	Male	MSM	N	N	N
737	Yes	35	Han	Male	MSM	N	N	N
738	No	35	Han	Male	MSM	P	P	P
739	No	29	Han	Male	Heterosexual	P	P	P
740	No	60	Han	Male	Heterosexual	N	N	N
741	No	34	Han	Male	MSM	N	N	N
742	No	53	Han	Male	MSM	N	N	N
743	No	47	Han	Female	Heterosexual	N	N	N
744	No	21	Other	Male	Others	P	P	N
745	Yes	51	Han	Male	Heterosexual	N	N	N
746	Yes	46	Han	Male	Heterosexual	P	P	N
747	No	35	Han	Male	Heterosexual	N	N	N
748	No	50	Han	Male	Heterosexual	N	N	N
749	No	39	Han	Male	Heterosexual	N	N	N
750	Yes	33	Han	Male	Heterosexual	N	N	N
751	Yes	54	Han	Male	MSM	P	P	P
752	Yes	33	Han	Male	Heterosexual	N	N	N
753	No	49	Han	Female	Heterosexual	N	N	N
754	No	67	Han	Male	Heterosexual	N	N	N
755	No	26	Other	Male	Heterosexual	N	N	N
756	No	63	Han	Male	MSM	N	N	N
757	No	24	Han	Female	Heterosexual	N	N	N
758	Yes	46	Han	Female	Others	P	P	P
759	Yes	57	Han	Male	MSM	N	N	N
760	No	36	Han	Male	Others	N	N	N
761	Yes	53	Han	Male	Heterosexual	N	N	N
762	No	26	Han	Male	MSM	N	N	N
763	Yes	56	Han	Male	Heterosexual	N	N	N
764	Yes	66	Han	Male	Heterosexual	N	N	N
765	No	32	Han	Male	Heterosexual	P	P	P
766	No	28	Han	Male	Heterosexual	P	P	P
767	No	57	Han	Female	Heterosexual	N	N	N
768	Yes	63	Han	Male	Heterosexual	N	N	N
769	Yes	48	Han	Male	Heterosexual	N	N	N
770	Yes	52	Han	Male	Heterosexual	N	N	N
771	Yes	59	Han	Male	Heterosexual	N	N	N
772	No	48	Han	Male	MSM	N	N	N
773	No	31	Han	Male	Heterosexual	N	N	N
774	No	20	Han	Male	MSM	N	N	N
775	No	34	Han	Female	Heterosexual	N	N	N
776	No	38	Han	Male	Heterosexual	N	N	N
777	No	30	Other	Male	Heterosexual	N	N	N
778	No	45	Han	Male	Heterosexual	N	N	N
779	Yes	49	Han	Male	Heterosexual	N	N	N
780	No	24	Han	Male	MSM	N	N	N
781	Yes	39	Han	Male	Heterosexual	P	P	P
782	Yes	36	Other	Male	Others	N	N	N
783	Yes	29	Han	Male	Heterosexual	N	N	N
784	No	52	Han	Male	MSM	N	N	N
785	Yes	39	Han	Male	MSM	P	P	P
786	Yes	49	Han	Male	Heterosexual	P	P	N
787	Yes	36	Han	Female	Heterosexual	N	N	P
788	No	42	Han	Male	MSM	P	P	N
789	Yes	49	Han	Male	Heterosexual	N	N	N
790	No	29	Han	Male	Others	P	P	P
791	No	36	Han	Male	MSM	P	P	P
792	No	69	Han	Female	Heterosexual	N	N	N
793	No	53	Han	Male	Heterosexual	P	P	N
794	Yes	29	Han	Male	MSM	P	P	P
795	Yes	53	Han	Male	MSM	P	P	P
796	No	39	Han	Male	MSM	N	N	N
797	No	28	Han	Male	MSM	N	N	N
798	No	22	Han	Female	Heterosexual	N	N	N
799	No	47	Han	Male	Heterosexual	P	P	P
800	No	38	Han	Male	Heterosexual	N	N	N
801	Yes	46	Han	Male	MSM	P	P	N
802	No	39	Han	Male	MSM	P	P	P
803	No	53	Han	Male	Heterosexual	N	N	N
804	No	42	Han	Male	MSM	N	N	N
805	No	64	Han	Male	Heterosexual	N	N	N
806	No	45	Han	Male	Heterosexual	N	N	N
807	Yes	41	Han	Male	Heterosexual	P	P	P
808	Yes	50	Han	Male	Heterosexual	N	N	N
809	No	43	Han	Male	MSM	P	P	P
810	Yes	59	Han	Male	Heterosexual	N	N	N
811	No	28	Han	Female	Heterosexual	N	N	N
812	No	30	Han	Male	Others	N	N	N
813	No	49	Han	Male	Heterosexual	N	N	N
814	Yes	41	Han	Female	Heterosexual	N	N	N
815	No	41	Han	Male	Heterosexual	P	P	P
816	No	37	Han	Female	Others	N	N	N
817	No	27	Han	Male	MSM	N	N	N
818	No	35	Han	Male	MSM	N	N	N
819	No	39	Other	Male	Others	N	N	N
820	No	42	Han	Male	Heterosexual	P	P	P
821	No	62	Han	Female	Heterosexual	N	N	N
822	Yes	27	Han	Male	Heterosexual	P	P	P
823	No	30	Han	Male	Heterosexual	N	N	N
824	Yes	36	Han	Male	MSM	P	P	N
825	No	24	Han	Male	Heterosexual	N	N	N
826	No	27	Han	Female	Heterosexual	N	N	N
827	No	52	Han	Male	MSM	P	P	P
828	No	29	Other	Male	Heterosexual	N	N	N
829	No	26	Han	Male	MSM	P	P	P
830	No	27	Han	Male	MSM	N	N	P
831	Yes	51	Han	Male	Heterosexual	N	N	N
832	Yes	50	Other	Male	Heterosexual	P	P	N
833	No	41	Han	Female	Others	N	N	N
834	No	34	Han	Male	Heterosexual	P	P	N
835	No	58	Han	Female	Heterosexual	N	N	N
836	Yes	36	Han	Male	MSM	N	N	P
837	No	45	Han	Male	MSM	N	N	N
838	Yes	39	Han	Male	MSM	N	N	N
839	No	38	Han	Male	MSM	N	N	N
840	No	30	Han	Male	MSM	N	N	N
841	No	31	Han	Male	MSM	P	P	N
842	Yes	55	Han	Female	Heterosexual	N	N	N
843	No	54	Han	Male	Heterosexual	N	N	N
844	Yes	44	Other	Male	Others	N	N	N
845	No	51	Han	Male	Heterosexual	N	N	N
846	Yes	50	Han	Male	Heterosexual	N	N	N
847	Yes	27	Han	Male	Heterosexual	N	N	N
848	No	30	Han	Male	MSM	N	P	N
849	Yes	42	Han	Male	Others	N	N	N
850	No	44	Han	Male	Heterosexual	P	P	P
851	No	47	Han	Male	Heterosexual	N	N	N
852	No	28	Han	Male	Heterosexual	N	N	N
853	No	47	Han	Male	Heterosexual	P	P	N
854	No	32	Han	Male	Heterosexual	P	P	N
855	No	23	Han	Male	Heterosexual	N	N	N
856	No	41	Han	Male	MSM	N	N	N
857	Yes	68	Han	Male	Heterosexual	N	N	N
858	Yes	60	Han	Male	MSM	N	N	N
859	No	53	Han	Male	MSM	N	N	N
860	Yes	38	Han	Male	Heterosexual	N	N	N
861	No	24	Han	Male	MSM	N	N	N
862	No	23	Han	Male	Heterosexual	N	N	N
863	Yes	49	Han	Male	Heterosexual	P	P	P
864	No	27	Han	Male	MSM	N	N	N
865	No	43	Han	Female	Others	N	N	N
